# Supplementary material for: Silent Tears of Midwives: ‘I Want Every Mother Who Gives Birth to Have Her Baby Alive’—A Narrative Inquiry of Midwives Experiences of Very Early Neonatal Death from Tanzania
Source: Children (Basel). 2023 Apr 10;10(4):705. doi: 10.3390/children10040705 (PMC10137186; doi:10.3390/children10040705)
Supplement: Supplementary file 1 [file children-10-00705-s001.zip]

Archive with 1 entries (1 files):
- children-2294656-supplementary.pdf
